# Supplementary material for: Structure-Property Relationship on the Example of Gas Separation Characteristics of Poly(Arylene Ether Ketone)s and Poly(Diphenylene Phtalide)
Source: Membranes (Basel). 2021 Aug 31;11(9):677. doi: 10.3390/membranes11090677 (PMC8465416; doi:10.3390/membranes11090677)
Supplement: Supplementary file 1 [file membranes-11-00677-s001.zip]

Archive with 1 entries (1 files):
- membranes-1335385-supplementary.pdf
